# Supplementary material for: LC-MS/MS-PRM Quantification of IgG Glycoforms Using Stable Isotope Labeled IgG1 Fc Glycopeptide Standard
Source: J Proteome Res. 2023 Feb 10;22(4):1138–47. doi: 10.1021/acs.jproteome.2c00475 (PMC10461028; doi:10.1021/acs.jproteome.2c00475)
Supplement: Supplementary file 2 — pr2c00475_si_002.xlsx [file pr2c00475_si_002.xlsx]

## Sheet: Summary IgG
Component Name	G0F-N	G0F-N				G0				G2F				G0F				G0N				G1				G1F				G1N				G2				G2N				G0FN				G1FN
	Healthy
	Filename	Norma_area	Average	STD	RSD	Norma_area	Average	STD	RSD	Norma_area	Average	STD	RSD	Norma_area	Average	STD	RSD	Norma_area	Average	STD	RSD	Norma_area	Average	STD	RSD	Norma_area	Average	STD	RSD	Norma_area	Average	STD	RSD	Norma_area	Average	STD	RSD	Norma_area	Average	STD	RSD	Norma_area	Average	STD	RSD	Norma_area	Average	STD	RSD
	MS54_IgG_Kroemer09	NF				3.46236e+06	3.34221e+06	273822	8.19286	1.5484e+07	1.56694e+07	1.48778e+06	9.49479	1.68918e+07	1.68071e+07	1.9969e+06	11.8813	1.73831e+06	1.71427e+06	193712	11.3	5.03242e+06	4.93667e+06	495272	10.0325	1.92085e+07	1.97704e+07	2.40927e+06	12.1863	1.09736e+06	1.04036e+06	111048	10.674	5.00271e+06	5.05218e+06	367513	7.27434	513540	525305	24642.9	4.69117	6.73301e+06	7.04244e+06	1.06125e+06	15.0694	3.61075e+06	3.64173e+06	429333	11.7892
	MS54_IgG_Kroemer09n	NF				3.02885e+06				1.4283e+07				1.47692e+07				1.50965e+06				4.40051e+06				1.76917e+07				912386				4.71191e+06				508750				6.17028e+06				3.22873e+06
	MS54_IgG_Kroemer09nn	NF				3.53541e+06				1.72412e+07				1.87603e+07				1.89483e+06				5.37707e+06				2.24109e+07				1.11133e+06				5.44193e+06				553626				8.22401e+06				4.08572e+06
	MS54_IgG_Kroemer10	191014	191092	47246.6	24.7245	4.22636e+06	4.64253e+06	360423	7.76351	1.49964e+07	1.71411e+07	1.97167e+06	11.5026	5.69613e+07	6.21828e+07	6.151e+06	9.8918	3.47429e+06	3.1159e+06	342266	10.9845	3.925e+06	4.5223e+06	517338	11.4397	3.27453e+07	3.60052e+07	3.39369e+06	9.42556	954074	872526	98262.6	11.2619	3.00544e+06	3.41134e+06	355989	10.4355	298127	228441	109958	48.134	2.13926e+07	2.33007e+07	2.53634e+06	10.8853	5.89884e+06	6.4755e+06	911582	14.0774
	MS54_IgG_Kroemer10n	143884				4.84888e+06				1.7552e+07				6.06237e+07				3.08098e+06				4.81293e+06				3.57517e+07				763429				3.55805e+06				101681				2.23305e+07				6.00122e+06
	MS54_IgG_Kroemer10nn	238377				4.85236e+06				1.88749e+07				6.89633e+07				2.79244e+06				4.82897e+06				3.95185e+07				900073				3.67053e+06				285514				2.61789e+07				7.52644e+06
	MS54_IgG_Kroemer11	NF				657595	700943	38574.5	5.50323	5.90843e+06	5.82849e+06	358006	6.14236	7.30183e+06	7.44796e+06	306544	4.11582	595599	519515	146108	28.1239	691247	670607	20261.7	3.02139	8.38518e+06	8.0523e+06	384851	4.77939	252943	231850	57027.3	24.5967	495371	492148	66523.1	13.5169	80613.2	84668.3	5734.87	6.77333	3.64906e+06	3.61618e+06	307907	8.51471	1.76469e+06	1.65918e+06	112943	6.80719
	MS54_IgG_Kroemer11n	NF				713746				6.13976e+06				7.80022e+06				611880				650746				8.14081e+06				275326				557002				88723.5				3.90633e+06				1.6728e+06
	MS54_IgG_Kroemer11nn	NF				731488				5.43727e+06				7.24181e+06				351066				669828				7.6309e+06				167281				424073				NF				3.29315e+06				1.54004e+06
	MS54_IgG_Kroemer12	NF				3.5259e+06	3.40803e+06	102098	2.9958	5.22473e+07	4.82384e+07	3.47365e+06	7.201	4.56759e+07	4.29019e+07	2.6913e+06	6.27315	2.83153e+06	2.56155e+06	275718	10.7637	4.8022e+06	4.56975e+06	287433	6.2899	5.93542e+07	5.5149e+07	3.77133e+06	6.83844	1.66868e+06	1.49585e+06	157106	10.5028	5.31056e+06	4.98536e+06	289488	5.80676	1.03659e+06	914058	151515	16.576	1.78517e+07	1.63139e+07	1.37885e+06	8.45199	1.10491e+07	9.95355e+06	965544	9.7005
	MS54_IgG_Kroemer12n	NF				3.34701e+06				4.61202e+07				4.27281e+07				2.57269e+06				4.65871e+06				5.40262e+07				1.45721e+06				4.88973e+06				960937				1.59019e+07				9.58513e+06
	MS54_IgG_Kroemer12nn	105116				3.35119e+06				4.63477e+07				4.03017e+07				2.28043e+06				4.24836e+06				5.20665e+07				1.36167e+06				4.75579e+06				744644				1.5188e+07				9.22646e+06
	MS54_IgG_Kroemer14	NF				669250	727871	50779.5	6.97643	6.06183e+06	6.08679e+06	39543	0.649653	8.67062e+06	8.72101e+06	189817	2.17655	794356	676640	121501	17.9565	804910	807739	43947.1	5.44076	8.75601e+06	8.66764e+06	117687	1.35777	208420	250707	125497	50.057	558370	586998	60575.7	10.3196	56969.8	56969.8	#DIV/0!	#DIV/0!	5.47599e+06	5.20446e+06	245973	4.72621	2.48923e+06	2.28865e+06	207575	9.06974
	MS54_IgG_Kroemer14n	NF				756089				6.06617e+06				8.56148e+06				551679				765275				8.71286e+06				391885				656581				NF				5.14085e+06				2.302e+06
	MS54_IgG_Kroemer14nn	NF				758275				6.13239e+06				8.93094e+06				683883				853033				8.53405e+06				151817				546042				NF				4.99654e+06				2.07473e+06
	COVID patients
	MS54_IgG_Kroemer01	NF				2.45435e+06	2.43063e+06	100423	4.13157	8.42989e+06	8.23501e+06	755262	9.17135	2.39698e+07	2.39441e+07	2.12435e+06	8.87214	2.21792e+06	1.7891e+06	480965	26.8831	1.81874e+06	1.99263e+06	229759	11.5304	1.79121e+07	1.81229e+07	1.92067e+06	10.598	737508	630673	140178	22.2267	1.12489e+06	1.12354e+06	172925	15.3912	224254	176609	67379.6	38.1518	7.71741e+06	7.68873e+06	996912	12.9659	2.59465e+06	2.64824e+06	252512	9.53509
	MS54_IgG_Kroemer01n	NF				2.32046e+06				7.40141e+06				2.1807e+07				1.26905e+06				1.90605e+06				1.63163e+07				471948				949935				NF				6.67779e+06				2.42682e+06
	MS54_IgG_Kroemer01nn	NF				2.51706e+06				8.87373e+06				2.60555e+07				1.88033e+06				2.2531e+06				2.01403e+07				682564				1.29578e+06				128965				8.67099e+06				2.92324e+06
	MS54_IgG_Kroemer02	NF				2.94209e+06	2.80812e+06	155198	5.52673	1.11881e+07	1.00838e+07	1.0978e+06	10.8868	1.52962e+07	1.42238e+07	1.08123e+06	7.60158	1.42457e+06	1.22386e+06	176407	14.414	3.23617e+06	2.88557e+06	305782	10.5969	1.60574e+07	1.49417e+07	1.2006e+06	8.03521	504931	513827	53966.9	10.5029	2.4499e+06	2.16828e+06	264317	12.1902	208064	134023	73524.2	54.8595	6.99617e+06	6.34929e+06	636819	10.0298	3.19621e+06	2.94516e+06	299327	10.1634
	MS54_IgG_Kroemer02n	NF				2.84423e+06				1.00707e+07				1.42413e+07				1.15357e+06				2.74649e+06				1.50965e+07				571689				2.12935e+06				132979				6.32867e+06				3.02537e+06
	MS54_IgG_Kroemer02nn	NF				2.63806e+06				8.9926e+06				1.31339e+07				1.09343e+06				2.67406e+06				1.36712e+07				464860				1.92558e+06				61026.3				5.72303e+06				2.6139e+06
	MS54_IgG_Kroemer03	NF				3.36404e+06	3.44101e+06	66697.9	1.93832	1.68358e+07	1.64574e+07	464235	2.82083	1.55854e+07	1.57136e+07	111414	0.709033	1.53714e+06	1.43898e+06	144085	10.0129	5.01e+06	4.87888e+06	116397	2.38574	1.72933e+07	1.70293e+07	243840	1.43188	884685	787416	86272.7	10.9564	4.95813e+06	5.08251e+06	177788	3.49804	515177	462574	45576.6	9.85282	6.0941e+06	5.994e+06	107758	1.79777	2.91598e+06	2.73917e+06	183368	6.6943
	MS54_IgG_Kroemer03n	NF				3.48174e+06				1.6597e+07				1.57677e+07				1.27357e+06				4.83892e+06				1.68125e+07				757409				5.00327e+06				434875				5.87995e+06				2.54988e+06
	MS54_IgG_Kroemer03nn	NF				3.47727e+06				1.59394e+07				1.57876e+07				1.50624e+06				4.78773e+06				1.69822e+07				720154				5.28614e+06				437670				6.00796e+06				2.75164e+06
	MS54_IgG_Kroemer06	NF				2.03091e+06	1.86787e+06	188391	10.0859	1.46526e+07	1.36016e+07	1.08742e+06	7.99481	1.94915e+07	1.79268e+07	1.77874e+06	9.92223	1.35487e+06	1.10345e+06	223767	20.2788	2.41073e+06	2.22232e+06	181295	8.15792	3.13979e+07	2.97769e+07	2.49183e+06	8.36832	909603	823152	91205.9	11.0801	1.50024e+06	1.33784e+06	151392	11.3162	155602	159302	3693.07	2.31828	6.84707e+06	5.82064e+06	894118	15.3612	3.94237e+06	3.74478e+06	252465	6.74179
	MS54_IgG_Kroemer06n	NF				1.91106e+06				1.36712e+07				1.82968e+07				926145				2.20715e+06				3.10251e+07				727838				1.20061e+06				159316				5.40373e+06				3.83161e+06
	MS54_IgG_Kroemer06nn	NF				1.66163e+06				1.24811e+07				1.59922e+07				1.02934e+06				2.04909e+06				2.69077e+07				832015				1.31266e+06				162988				5.21112e+06				3.46036e+06
	MS54_IgG_Kroemer07	189908	271489	95864	35.3104	1.08788e+06	1.46584e+06	392190	26.7552	2.84137e+07	3.71819e+07	9.5306e+06	25.6323	2.20911e+07	2.81537e+07	6.70316e+06	23.8092	1.43402e+06	1.37618e+06	135582	9.85209	1.44938e+06	1.99406e+06	600543	30.1166	2.86623e+07	3.77472e+07	9.28401e+06	24.5953	912642	975020	223846	22.9581	1.3053e+06	1.90971e+06	664966	34.8203	576725	567484	57590	10.1483	7.55846e+06	9.97088e+06	2.51663e+06	25.2398	4.33408e+06	5.6828e+06	1.49808e+06	26.3616
	MS54_IgG_Kroemer07n	377074				1.87086e+06				4.73255e+07				3.53522e+07				1.47325e+06				2.63808e+06				4.72182e+07				1.22344e+06				2.62203e+06				619895				1.25802e+07				7.29522e+06
	MS54_IgG_Kroemer07nn	247486				1.43879e+06				3.58066e+07				2.70177e+07				1.22127e+06				1.89471e+06				3.7361e+07				788979				1.80179e+06				505832				9.77402e+06				5.4191e+06
	MS54_IgG_Kroemer15	NF				928253	1.07145e+06	129509	12.0872	6.1205e+06	7.29503e+06	1.13475e+06	15.5551	9.32601e+06	1.12033e+07	1.76533e+06	15.7572	693844	762916	73109.1	9.58286	755912	885639	162255	18.3207	8.43796e+06	1.02314e+07	1.70418e+06	16.6565	251147	270946	36385.8	13.4292	412400	466427	50453.5	10.817	NF	#DIV/0!	#DIV/0!	#DIV/0!	5.31299e+06	6.31087e+06	955996	15.1484	2.03336e+06	2.38369e+06	340822	14.2981
	MS54_IgG_Kroemer15n	NF				1.18037e+06				8.38529e+06				1.28299e+07				839485				1.06757e+06				1.18295e+07				248753				474562				NF				7.2186e+06				2.71413e+06
	MS54_IgG_Kroemer15nn	NF				1.10573e+06				7.37929e+06				1.14541e+07				755418				833436				1.04266e+07				312938				512319				NF				6.40101e+06				2.40357e+06
[truncated: 28 more columns]
